# Supplementary material for: Genome-wide association mapping of gene loci affecting disease resistance in the rice-Fusarium fujikuroi pathosystem
Source: Rice (N Y). 2019 Nov 21;12:85. doi: 10.1186/s12284-019-0337-3 (PMC6872702; doi:10.1186/s12284-019-0337-3)
Supplement: Supplementary file 1 — Additional file 1: Table S1. Rice accessions and their resistance performance based on disease severity index and colonization rate. [file 12284_2019_337_MOESM1_ESM.xlsx]

## Sheet: Table S1
Table S1. Rice accessions and their resistance performance based on disease severity index and colonization rate.
NSFTV_ID	GSOR＃	Sub-populationa	Country of origin	Name	Disease severity indexb	Colonization rateb
NSFTV_4	301004	AUS	Unknown	NSF-TV 4	0.0713	0.2086
NSFTV_10	301010	TEJ	Afghanistan	Baghlani Nangarhar	0.4565	0.1109
NSFTV_13	301012	AUS	Unknown	NSF-TV 13	0.4697	0.4455
NSFTV_17	301015	IND	Philippines	Binulawan	0.813	0.5586
NSFTV_18	301016	AUS	India	BJ 1	0.0954	0.0943
NSFTV_19	301017	AUS	India	Black Gora	0.3037	0.1776
NSFTV_20	301018	ADMIX	United States	Blue Rose	0.1331	0.255
NSFTV_21	301019	IND	Australia	Byakkoku Y 5006 Seln	0.2041	0.1109
NSFTV_22	301020	TRJ	Taiwan	Caawa/Fortuna 6-103-15	0.6258	0.3681
NSFTV_25	301023	TRJ	United States	Carolina Gold 12034	0.6734	0.2074
NSFTV_26	301024	TRJ	United States	Carolina Gold Sel	0.7037	0.2752
NSFTV_27	301025	TRJ	Unknown	NSF-TV 27	0.5097	0.4308
NSFTV_29	301027	IND	Vietnam	Chau	0.1917	0.1776
NSFTV_33	301031	AUS	Taiwan	Chuan 4	0.1694	0.3086
NSFTV_37	301035	TRJ	Cuba	Cuba 65	0.4017	0.1967
NSFTV_41	301039	ADMIX	Nepal	Darmali	0.1575	0.1002
NSFTV_44	301041	AUS	Bangladesh	Dhala Shaitta	0.4624	0.3234
NSFTV_45	301042	ARO	Iran	Dom Sufid	0.5833	0.5595
NSFTV_51	301047	TEJ	Japan	Early Wataribune	0.6126	0.5895
NSFTV_59	301055	TRJ	Indonesia	Gogo Lempuk	0.2012	0.2421
NSFTV_60	301056	ADMIX	Indonesia	Gotak Gatik	0.738	0.5461
NSFTV_62	301386	TEJ	Republic of Republic of Korea	Gyehwa 3	0.3824	0.4697
NSFTV_64	301388	TEJ	Republic of Republic of Korea	Heukgyeong	0.5089	0.2252
NSFTV_66	301059	IND	Taiwan	Hsia Chioh Keh Tu	0.2166	0.1665
NSFTV_69	301062	TRJ	Brazil	IAC 25	0.1231	0.1127
NSFTV_70	301063	TRJ	Haiti	Iguape Cateto	0.0922	0.3919
NSFTV_74	301067	IND	Brazil	IRGA 409	0.0266	-0.1533
NSFTV_75	301068	TRJ	Indonesia	Jambu	0.6364	0.3889
NSFTV_77	301070	IND	India	JC149	0.5358	0.5347
NSFTV_79	301072	TEJ	Japan	Jouiku 393G	0.419	0.6419
NSFTV_81	301074	AUS	India	Kalamkati	0.2803	0.4824
NSFTV_83	301075	TEJ	Japan	Kamenoo	0.1708	0.1109
NSFTV_84	301076	TRJ	Indonesia	Kaniranga	0.5954	0.4306
NSFTV_85	301077	AUS	India	Kasalath	0.0755	-0.1176
NSFTV_89	301081	TRJ	Unknown	NSF-TV 89	0.3417	0.503
NSFTV_90	301082	IND	Taiwan	Kiang-Chou-Chiu	0.2766	0.3046
NSFTV_91	301083	TEJ	Japan	Kibi	0.5358	0.4474
NSFTV_92	301084	TRJ	Philippines	Kinastano	0.2719	0.0764
NSFTV_94	301086	TEJ	Japan	Koshihikari	0.3136	0.1538
NSFTV_98	301090	TRJ	United States	L-202	0.3454	0.5586
NSFTV_99	301091	TRJ	Liberia	LAC 23	0.4912	0.0627
NSFTV_100	301092	ADMIX	United States	Lacrosse	0.2565	0.4419
NSFTV_101	301093	TRJ	United States	Lemont	0.3616	-0.0664
NSFTV_103	301095	TEJ	Afghanistan	Luk Takhar	0.3285	0.2859
NSFTV_104	301096	TEJ	Japan	Mansaku	0.269	0.2044
NSFTV_107	301099	TRJ	Unknown	NSF-TV 107	0.7065	0.3086
NSFTV_110	301102	IND	India	Mudgo	0.6361	0.6752
NSFTV_113	301105	TEJ	Japan	Norin 20	0.8565	0.7002
NSFTV_114	301106	ADMIX	United States	Nova	0.1393	0.2947
NSFTV_116	301108	TRJ	Unknown	NSF-TV 116	0.612	0.3502
NSFTV_118	301110	TEJ	Chile	Oro	-0.012	0.4086
NSFTV_120	301112	TRJ	Nigeria	OS6	0.512	-0.0248
NSFTV_121	301113	TEJ	Italy	Ostiglia	0.6417	0.3641
NSFTV_126	301117	IND	Taiwan	Pappaku	0.8578	0.5109
NSFTV_128	301119	ADMIX	Australia	Pato De Gallinazo	0.6833	0.3433
NSFTV_131	301122	AUS	Bhutan	Phudugey	0.4287	-0.0557
NSFTV_133	301124	TEJ	Japan	Rikuto Kemochi	0.5713	0.1197
NSFTV_137	301128	IND	Vietnam	RTS14	0.1972	0.4095
NSFTV_138	301129	IND	Vietnam	RTS4	0.3885	0.6252
NSFTV_139	301130	TRJ	United States	S4542A3-49B-2B12	0.3612	0.1419
NSFTV_140	301131	ADMIX	United States	Saturn	0.2065	0.0026
NSFTV_143	301134	TEJ	Japan	Shinriki	0.4704	0.4336
NSFTV_144	301135	TEJ	United States	Shoemed	0.4588	0.1252
NSFTV_145	301136	IND	Thailand	Short Grain	0.6456	0.3294
NSFTV_150	301141	TRJ	Egypt	Sultani	0.5785	0.1395
NSFTV_151	301142	TEJ	Republic of Korea	Suweon§§	0.0787	0.2276
NSFTV_153	301144	AUS	India	T26	0.3541	0.122
NSFTV_154	301145	TEJ	China	Ta Hung Ku	0.4505	0.2943
NSFTV_156	301147	IND	Taiwan	Taichung Native 1	0.2868	0.3842
NSFTV_157	301148	TEJ	Taiwan	Tainan Iku 487	0.5481	0.3234
NSFTV_160	301151	ARO	Unknown	NSF-TV 160	0.1311	0.1252
NSFTV_161	301152	IND	China	TeQing	-0.0657	0.4086
NSFTV_167	301158	TRJ	United States	B6616A4-22-Bk-5-4	0.3404	0.1842
NSFTV_169	301160	TEJ	China	WC 6	0.5332	0.5109
NSFTV_171	301162	IND	China	ZHE 733	0.4046	0.1252
NSFTV_172	301163	IND	China	Zhenshan 2	0.3285	0.3145
NSFTV_173	301164	TEJ	Japan	Nipponbare	0.2296	0.5377
NSFTV_174	301165	TRJ	Philippines	Azucena	0.438	0.2919
NSFTV_178	301169	AUS	India	ARC 6578	-0.1308	0.2228
NSFTV_180	301171	TEJ	Peru	Benllok	0.2216	0.0526
NSFTV_182	301173	ADMIX	United States	Blue Rose Supreme	0.2454	0.0514
NSFTV_183	301174	TRJ	El Salvador	Boa Vista	0.3533	0.1728
NSFTV_185	301176	TRJ	Belize	British Honduras Creole	0.4032	0.2363
NSFTV_187	301178	TRJ	United States	C57-5043	0.3629	0.377
NSFTV_189	301180	IND	Venezuela	Criollo La Fria	0.0517	0.38
NSFTV_191	301182	ARO	Iran	Dom Zard	0.2184	0.0943
NSFTV_195	301186	TRJ	Cote D'Ivoire	IRAT 13	0.4594	0.2342
NSFTV_198	301189	TRJ	United States	Leah	0.3065	0.1752
NSFTV_199	301190	TRJ	Unknown	NSF-TV 199	0.4848	0.3474
NSFTV_200	301191	AUS	Pakistan	P 737	0.4704	0.4961
NSFTV_202	301193	TRJ	Brazil	Pratao	0.3242	0.1683
NSFTV_205	301196	ADMIX	Italy	Rinaldo Bersani	0.3882	0.2109
NSFTV_208	301199	IND	India	SLO 17	0.3398	0.4961
NSFTV_209	301200	IND	Gabon	Tchibanga	-0.0303	0.2054
NSFTV_211	301202	ADMIX	Japan	Tokyo Shino Mochi	0.5653	0.3145
NSFTV_213	301204	TRJ	Jamaica	WC 3397	0.1898	0.072
NSFTV_215	301206	TRJ	Bolivia	WC 4443	0.6116	0.2669
NSFTV_216	301207	TEJ	Egypt	Yabani Montakhab 7	0.5583	0.2342
NSFTV_217	301208	ADMIX	Australia	YRL-1	0.8501	0.2371
NSFTV_218	301209	ADMIX	Australia	PI 298967-1	0.5528	0.3252
NSFTV_219	301210	TEJ	Austria	Nucleoryza	0.2266	0.2526
NSFTV_220	301211	TEJ	Azerbaijan	Azerbaidjanica	0.0557	0.0943
NSFTV_223	301214	TRJ	Brazil	Priano Guaira	0.2848	0.1752
NSFTV_224	301215	TEJ	Bulgaria	Karabaschak	1.0375	0.8572
NSFTV_226	301217	TRJ	Burkina Faso	IRAT 44	0.1364	-0.0113
NSFTV_227	301218	ADMIX	Burkina Faso	Riz Local	0.7475	0.7649
NSFTV_228	301219	AUS	Chad	CA 902/B/2/1	0.3761	0.4931
NSFTV_231	301221	IND	China	Hunan Early Dwarf No. 3	0.2481	0.1419
NSFTV_232	301222	TEJ	China	Shangyu 394	0.4755	0.3919
NSFTV_233	301223	TEJ	China	Sung Liao 2	0.1176	0.2086
NSFTV_234	301224	IND	China	Aijiaonante	0.2541	0.0633
NSFTV_235	301225	IND	China	Sze Guen Zim	0.369	0.3127
NSFTV_239	301229	TRJ	Cote D'Ivoire	WAB 502-13-4-1	0.3216	0.3443
NSFTV_240	301230	TRJ	Cote D'Ivoire	WAB 501-11-5-1	0.512	0.1211
NSFTV_242	301232	TRJ	Dominican Republic	27	0.2422	0.277
NSFTV_243	301233	TEJ	Ecuador	Tropical Rice	0.0259	-0.1641
NSFTV_245	301235	TEJ	Egypt	Sab Ini	0.5954	0.4752
NSFTV_246	301236	AUS	Fiji	Saraya	0.363	0.7461
NSFTV_247	301237	TEJ	Former Soviet Union	Desvauxii	0.4856	0.3877
NSFTV_250	301240	TEJ	France	Bulgare	-0.031	0.0961
NSFTV_251	301241	TRJ	Argentina	H256-76-1-1-1	-0.1107	0.0502
NSFTV_252	301242	IND	Guinea	Djimoron	0.3618	0.6752
NSFTV_255	301245	IND	Hong Kong	Pai Hok Glutinous	0.2541	0.2467
NSFTV_256	301246	TEJ	Hungary	Romanica	0.5231	0.2109
NSFTV_257	301247	TEJ	Hungary	Agusita	0.0472	0.0252
NSFTV_258	301248	TRJ	Indonesia	Tia Bura	0.4194	0.3544
NSFTV_259	301249	ADMIX	Iran	Sadri Tor Misri	0.6486	0.4891
NSFTV_261	301251	AUS	Iraq	Shim Balte	0.3772	0.3627
NSFTV_262	301252	AUS	Iraq	Halwa Gose Red	0.2462	-0.2057
NSFTV_263	301253	TEJ	Italy	Maratelli	0.1708	0.4967
NSFTV_264	301254	ADMIX	Italy	Baldo	0.669	0.6502
NSFTV_265	301255	TEJ	Italy	Vialone	0.8446	0.6717
NSFTV_267	301257	TEJ	Japan	Hatsunishiki	0.1866	0.203
NSFTV_269	301259	IND	Kazakhstan	Sundensis	0.3639	0.5586
NSFTV_270	301260	ADMIX	Macedonia	Osogovka	0.6694	0.3474
NSFTV_271	301261	ADMIX	Macedonia	M. Blatec	0.5167	0.3502
NSFTV_272	301262	ADMIX	Madagascar	923	0.0279	0.4514
NSFTV_273	301263	ADMIX	Madagascar	Varyla	0.0755	0.1127
NSFTV_274	301264	TRJ	Malaysia	Padi Pagalong	0.2273	0.6002
NSFTV_276	301266	AUS	Mali	Kaukau	0.3981	0.2859
NSFTV_277	301267	TEJ	Mali	Gambiaka Sebela	0.0856	0.3859
NSFTV_278	301268	ADMIX	Mexico	C1-6-5-3	0.4512	0.4484
NSFTV_279	301269	TEJ	Mongolia	Kon Suito	0.5028	0.5419
NSFTV_280	301270	ADMIX	Mongolia	Saku	0.1356	0.1294
NSFTV_281	301271	TEJ	Morocco	Patna	0.1648	0.3002
NSFTV_283	301273	TEJ	Mozambique	Chibica	0.3977	0.2127
NSFTV_284	301274	IND	Nepal	IR-44595	0.52	-0.0486
NSFTV_285	301275	TRJ	Nigeria	Tox 782-20-1	0.4512	0.5913
NSFTV_286	301276	TRJ	Nigeria	IITA 135	0.4022	0.1459
NSFTV_287	301277	TEJ	Poland	Zerawchanica Karatalski	0.6903	0.2877
NSFTV_288	301278	TEJ	Poland	Italica Carolina	0.8401	0.4169
NSFTV_289	301279	TEJ	Portugal	Lusitano	0.6946	0.4663
NSFTV_292	301282	TEJ	Romania	Stegaru 65	0.3354	0.2401
NSFTV_293	301283	ADMIX	Senegal	TOg 7178	0.7308	0.7538
NSFTV_296	301286	TEJ	Spain	Dosel	0.0094	0.3342
NSFTV_297	301287	TEJ	Spain	Bahia	-0.0911	0.2371
NSFTV_299	301289	IND	Suriname	SML 242	0.2041	0.2109
NSFTV_300	301290	TEJ	Suriname	Sml Kapuri	0.6522	0.6181
NSFTV_303	301293	TEJ	Tanzania	Kihogo	0.0206	0.1984
NSFTV_304	301294	IND	Uruguay	519	0.6089	0.4276
NSFTV_306	301296	TEJ	Uzbekistan	WIR 3764	0.5946	0.5002
NSFTV_308	301298	TRJ	Venezuela	Llanero 501	-0.0495	0.1752
NSFTV_309	301299	TRJ	Zaire	Manzano	0.013	0.3086
NSFTV_310	301300	TRJ	Zaire	R 101	0.1046	0.122
NSFTV_311	301301	TEJ	Thailand	56-122-23	0.6162	0.2808
NSFTV_313	301303	IND	Bangladesh	BR24	0.6393	0.2572
NSFTV_314	301304	AUS	Bangladesh	CTG 1516	0.4287	0.1967
NSFTV_315	301305	IND	Myanmar	Dawebyan	0.1975	0.2199
NSFTV_317	301307	AUS	Bangladesh	DJ 123	-0.0192	0.3165
NSFTV_318	301308	AUS	Bangladesh	DJ 24	0.1919	0.2649
NSFTV_319	301309	AUS	Bangladesh	DK 12	0.2686	0.6389
NSFTV_320	301310	AUS	Bangladesh	DM 43	0.3163	0.3086
NSFTV_325	301315	IND	Myanmar	EMATA A 16-34	0.0623	0.004
NSFTV_327	301317	AUS	Bangladesh	Goria	-0.0118	0.0943
NSFTV_330	301320	AUS	Thailand	Khao Pahk Maw	0.4041	0.1824
NSFTV_331	301321	AUS	Thailand	Khao Tot Long 227	0.2454	0.254
NSFTV_333	301323	TEJ	Thailand	Leuang Hawn	0.4046	0.2109
NSFTV_334	301324	TEJ	Italy	Lomello	0.5054	0.2262
NSFTV_335	301325	ADMIX	Myanmar	Okshitmayin	0.7808	0.6038
NSFTV_336	301326	AUS	Myanmar	Paung Malaung	0.3999	0.2609
NSFTV_337	301327	IND	Bangladesh	Sabharaj	-0.1565	0.0609
NSFTV_338	301328	TEJ	Myanmar	Sitpwa	0.3327	0.1538
NSFTV_339	301329	IND	Myanmar	Yodanya	0.385	0.4663
NSFTV_340	301330	ADMIX	Afghanistan	Berenj	0.6529	0.8002
NSFTV_342	301332	TRJ	Argentina	Cenit	0.2055	0.2609
NSFTV_343	301333	ADMIX	Argentina	Victoria F.A.	0.9843	0.7276
NSFTV_344	301334	ADMIX	Bangladesh	Habiganj Boro 6	-0.0488	0.131
NSFTV_345	301335	AUS	Bangladesh	DZ 193	0.1694	0.303
NSFTV_346	301336	AUS	Bangladesh	Karkati 87	0.1511	0.2092
NSFTV_348	301338	IND	China	China 1039	0.4512	0.5635
NSFTV_350	301340	TRJ	Colombia	Ligerito	0.2769	0.2996
NSFTV_352	301393	TRJ	Guatemala	Guatemala 1021	0.4449	0.3252
NSFTV_355	301343	TEJ	India	ASD 1	0.3176	0.4234
NSFTV_356	301344	IND	India	JC 117	-0.0673	0.1094
NSFTV_359	301347	AUS	India	Surjamkuhi	0.2509	0.2627
NSFTV_360	301348	AUS	India	PTB 30	0.0398	0.4276
NSFTV_369	301356	AUS	Pakistan	Sathi	0.6162	0.4627
NSFTV_375	301396	TRJ	Ponape Island, Micronesia	Upland	0.4993	0.3538
NSFTV_376	301361	ADMIX	Portugal	Breviaristata	0.8821	0.6359
NSFTV_378	301363	AUS	Sri Lanka	Kalubala Vee	0.3319	0.4252
NSFTV_379	301364	TRJ	Suriname	Wanica	0.7124	0.2877
NSFTV_380	301365	TEJ	Taiwan	Tainan-Iku No. 512	-0.1769	0.1967
NSFTV_384	301367	TRJ	Turkey	318	0.3134	0.1627
NSFTV_386	301369	ADMIX	United States	Palmyra	0.2303	0.0359
NSFTV_390	301373	ADMIX	United States	CI 11026	0.4602	0.3863
NSFTV_391	301374	TRJ	United States	Della	0.3034	0.1002
NSFTV_394	301377	TRJ	United States	Lady Wright Seln	0.3398	0.2419
NSFTV_395	301378	TRJ	Zaire	OS 6 (WC 10296)	0.3546	0.6836
NSFTV_397	301380	TRJ	United States	Cybonnet	0.5993	0.6038
NSFTV_621	301402	TRJ	United States	LaGrue	0.2597	0.2877
NSFTV_618	301404	ADMIX	United States	Pecos	0.6231	0.4395
NSFTV_619	301405	TRJ	United States	Rosemont	0.438	0.3363
NSFTV_620	301406	IND	Philippines	Jasmine85	0.4165	0.2342
NSFTV_624	301408	TRJ	United States	Kaybonnet	0.5676	0.4961
NSFTV_628	301409	TRJ	United States	Jefferson	0.2025	0.0109
NSFTV_629	301410	ADMIX	Italy	Panda	0.5583	0.5109
NSFTV_630	301411	TRJ	United States	Saber	0.4755	0.38
NSFTV_633	301414	IND	China	Jing 185-7	0.3012	0.2127
NSFTV_616	301416	IND	United States	RT0034	0.1856	0.1609
NSFTV_622	301418	ADMIX	United States	Bengal	0.0999	0.4752
NSFTV_625	301419	TRJ	United States	Katy	0.4671	0.6234
NSFTV_626	301420	IND	Philippines	C101A51	0.0676	0.3959
NSFTV_635	312001	TRJ	Philippines	Azucena	0.38	0.2776
NSFTV_636	312002	IND	Republic of Korea	Sadu Cho	0.2493	0.1484
NSFTV_638	312004	TRJ	Guinea	Moroberekan	0.1589	0.0734
NSFTV_641	312007	TEJ	Taiwan	Tainung 67	0.1985	0.4633
NSFTV_642	312008	IND	China	Zhenshan 97B	0.438	0.4238
NSFTV_643	312009	IND	China	Minghui 63	0.519	0.0609
NSFTV_644	312010	IND	Philippines	IR64-21	0.0398	0.4252
NSFTV_647	312013	TRJ	United States	Cypress	0.6813	0.6086
NSFTV_651	312017	AUS	India	Dular	0.266	0.2371
a RDP1 was classified into indica (IND), aus (AUS), temperate japonica (TEJ), tropical japonica (TRJ), and aromatic (ARO) subpopulations, and the accessions that did not fit into any subpopulation were defined as admixed (ADMIX) accessions (Zhao et al. 2011).
b The values of disease severity index and colonization rate were generated using best linear unbiased estimates (BLUEs).
