# Supplementary material for: Genome-wide association mapping of gene loci affecting disease resistance in the rice-Fusarium fujikuroi pathosystem
Source: Rice (N Y). 2019 Nov 21;12:85. doi: 10.1186/s12284-019-0337-3 (PMC6872702; doi:10.1186/s12284-019-0337-3)
Supplement: Supplementary file 2 — Additional file 2: Table S2. Primers used for sequencing analysis of qBK1.7. [file 12284_2019_337_MOESM2_ESM.xlsx]

## Sheet: Table S2
Table S2. Primers used for sequencing analysis of qBK1.7
Primer name	Sequences (5'→3')
F1	TGTCAGCTGGACGTAAATGG
F2	AACAACGCTCTTCACGCT
F3	ATGGTGCAAAACACAGTCCA
F4	ATGTTCTTGGGAATATGGCC
F5	TTACCTAATGCTCCAACCCAC
F6	GATAGATCAAGGACCTCAAG
F7	CTCGCATGAACACAACAGGT
F8	CGAGTATGAGGGGATGTGTG
F9	GGACATTTATACCCTCTACCAC
F10	GAGGCTAAATAGACTTGCTCC
F11	GATGGGAAATCGATCCAAGA
F12	ATATGCCGAGGTCTCTACCCT
F13	TTGGCAGAGAATACCCGCTA
F14	CTATCGCAAATGAACATCGC
F15	TGTTGACCAAGTCATCTCGTTC
F16	TAGAGGATGCCCACAGAGAT
F17	GGGAATTTAGGCCCTAACTG
F18	GAACCAAGACTGAAGTAGCG
R1	TACCTCGGGATGAGCATAGG
R2	CTGGATCTTTCACACAACAGG
R3	CGCTTGAGATTGGAGCTGTA
R4	CCTGCTCTTCAAGTTCTTCGT
R5	CCCACGCTAAAGATACAATG
R6	CGTATAACGTTTAACCATTCGTCA
R7	CAAACACGAAGGAGGAGGAG
R8	GCGAGGCTGCTAAACATGG
R9	CCACACCGACCTCTGAATC
R10	GATACTGGTCGGTGTTGGG
R11	CGTGCCTGCACTACATGATG
R12	TCTCTTACCTACTTGAGCCACA
R13	TGGAGTCCCTTGATTTGTCAC
R14	GTATTCTTACGGCTGCGTTCT
R15	AAGGCCATTTATCAGGCC
R16	AAGCAACTGGAGCATCTCGA
R17	AGCAGATAGAAGCTCCTCCA
