# Supplementary material for: Genome-wide association mapping of gene loci affecting disease resistance in the rice-Fusarium fujikuroi pathosystem
Source: Rice (N Y). 2019 Nov 21;12:85. doi: 10.1186/s12284-019-0337-3 (PMC6872702; doi:10.1186/s12284-019-0337-3)
Supplement: Supplementary file 3 — Additional file 3: Table S3. Candidate genes within the regions associated with resistance to bakanae disease. [file 12284_2019_337_MOESM3_ESM.xlsx]

## Sheet: Table S3
Table S3. Candidate genes within the regions associated with resistance to bakanae disease
QTL	Gene ID	Chromosome	Description
qBK1.4	Os01g0107700	1	Similar to LIMONENE cyclase like protein.
qBK1.4	Os01g0107750	1	Hypothetical protein.
qBK1.4	Os01g0107801	1	Non-protein coding transcript.
qBK1.4	Os01g0107900	1	Protein of unknown function DUF3506 domain containing protein.
qBK1.4	Os01g0108000	1	Conserved hypothetical protein.
qBK1.5	Os01g0141700	1	Similar to predicted protein.
qBK1.5	Os01g0141900	1	Conserved hypothetical protein.
qBK1.5	Os01g0142100	1	Peptidase M50 family protein.
qBK1.5	Os01g0142200	1	Kinase binding protein CGI-121 domain containing protein.
qBK1.5	Os01g0142300	1	Glycosyl transferase, group 1 domain containing protein.
qBK1.5	Os01g0142400	1	Non-protein coding transcript.
qBK1.5	Os01g0142500	1	Homeodomain-like containing protein.
qBK1.5	Os01g0142600	1	Conserved hypothetical protein.
qBK1.5	Os01g0142800	1	Similar to Peptide transporter.
qBK1.5	Os01g0142875	1	Hypothetical protein.
qBK1.6	Os01g0574600	1	Similar to Gamma hydroxybutyrate dehydrogenase (EC 1.1.1.61).
qBK1.6	Os01g0574800	1	Harpin-induced 1 domain containing protein.
qBK1.6	Os01g0575000	1	Root hair defective 3 GTP-binding family protein.
qBK1.6	Os01g0575200	1	Helix-loop-helix DNA-binding domain containing protein.
qBK1.6	Os01g0575400	1	Similar to protein kinase family protein.
qBK1.6	Os01g0575500	1	Similar to predicted protein.
qBK1.6	Os01g0575701	1	Similar to anthocyanin regulatory Lc protein.
qBK1.6	Os01g0575801	1	Hypothetical conserved gene.
qBK1.6	Os01g0575901	1	Hypothetical conserved gene.
qBK1.6	Os01g0576000	1	Hypothetical conserved gene.
qBK1.6	Os01g0576050	1	Hypothetical conserved gene.
qBK1.6	Os01g0576100	1	Helix-loop-helix DNA-binding domain containing protein.
qBK1.7	Os01g0601625	1	Leucine rich repeat, N-terminal domain containing protein.
qBK1.7	Os01g0601651	1	Plant disease resistance response protein domain containing protein.
qBK1.7	Os01g0601675	1	Leucine-rich repeat, N-terminal domain containing protein.
qBK3.2	Os03g0689100	3	Histidine acid phosphatase family protein.
qBK3.2	Os03g0689300	3	Plasma membrane H+ ATPase (EC 3.6.3.6) (H-ATPase).
qBK3.2	Os03g0689350	3	Hypothetical protein.
qBK3.2	Os03g0689400	3	Similar to NB-ARC domain containing protein, expressed.
qBK3.2	Os03g0689544	3	Hypothetical protein.
qBK3.2	Os03g0689688	3	Hypothetical protein.
qBK3.2	Os03g0689833	3	Similar to NB-ARC domain containing protein, expressed.
qBK3.2	Os03g0689866	3	Conserved hypothetical protein.
qBK3.2	Os03g0689900	3	Similar to predicted protein.
qBK3.2	Os03g0690500	3	Similar to Oxidoreductase, 2OG-Fe oxygenase family protein, expressed.
qBK3.2	Os03g0690600	3	Similar to SCARECROW-like protein.
qBK3.2	Os03g0690700	3	Conserved hypothetical protein.
qBK4.1	Os04g0448900	4	Similar to Zeaxanthin epoxidase.
qBK4.1	Os04g0448950	4	Similar to H0818E04.7 protein.
qBK4.1	Os04g0449000	4	Similar to H0818E04.8 protein.
qBK4.1	Os04g0449100	4	Xyloglucan fucosyltransferase family protein.
qBK4.1	Os04g0449200	4	Xyloglucan fucosyltransferase family protein.
qBK4.1	Os04g0449300	4	Conserved hypothetical protein.
qBK4.1	Os04g0449400	4	Similar to H0818E04.11 protein.
qBK4.1	Os04g0449450	4	Hypothetical gene.
qBK4.1	Os04g0449500	4	Similar to H0818E04.12 protein.
qBK4.1	Os04g0449700	4	Hypothetical protein.
qBK4.1	Os04g0449900	4	Similar to RNA Binding Protein 47.
qBK4.1	Os04g0449900	4	Non-protein coding transcript.
qBK4.1	Os04g0449950	4	Non-protein coding transcript.
qBK4.1	Os04g0450000	4	Zinc finger, FYVE/PHD-type domain containing protein.
qBK6.1	Os06g0164400	6	Similar to predicted protein.
qBK6.1	Os06g0164500	6	Conserved hypothetical protein.
qBK6.1	Os06g0164600	6	Hypothetical gene.
qBK6.1	Os06g0164800	6	Hypothetical conserved gene.
qBK6.1	Os06g0164900	6	Similar to OSIGBa0147J19.7 protein.
qBK6.1	Os06g0165000	6	Hypothetical protein.
qBK6.1	Os06g0165100	6	Non-protein coding transcript.
qBK6.1	Os06g0165300	6	Transposase (putative), gypsy type domain containing protein.
qBK6.1	Os06g0165500	6	Similar to OSIGBa0147J19.7 protein.
qBK6.1	Os06g0165600	6	CRT/DRE binding factor (Transcription factor RCBF4).
qBK6.1	Os06g0165800	6	Similar to Caffeoyl-CoA 3-O-methyltransferase (Fragment).
qBK6.1	Os06g0165900	6	Conserved hypothetical protein.
qBK6.1	Os06g0166000	6	Cyclin-like F-box domain containing protein.
qBK6.1	Os06g0166050	6	Hypothetical gene.
qBK6.1	Os06g0166100	6	FAR1 domain containing protein.
qBK6.1	Os06g0166200	6	Zinc finger, C2H2-type domain containing protein.
qBK6.1	Os06g0166400	6	Similar to TINY-like protein (AP2 domain containing protein RAP2.10) (Fragment).
qBK6.1	Os06g0166500	6	Similar to Auxin-responsive protein IAA20 (Indoleacetic acid-induced protein 20).
qBK6.1	Os06g0166900	6	Protein kinase, core domain containing protein.
qBK6.1	Os06g0167000	6	Similar to PRP8 protein (Fragment).
qBK6.1	Os06g0167100	6	Armadillo-like helical domain containing protein.
qBK6.1	Os06g0167125	6	Non-protein coding transcript.
qBK6.1	Os06g0167150	6	Hypothetical gene.
qBK6.1	Os06g0167200	6	Similar to RING-H2 finger protein ATL1R (RING-H2 finger protein ATL8).
qBK6.1	Os06g0167400	6	Di-trans-poly-cis-decaprenylcistransferase family protein.
qBK6.1	Os06g0167500	6	Leucine-rich repeat, plant specific containing protein.
qBK6.1	Os06g0167600	6	Similar to Proteasome subunit alpha-3 (Fragment).
qBK6.1	Os06g0168000	6	Glutathione S-transferase, C-terminal-like domain containing protein.
qBK6.1	Os06g0168150	6	Hypothetical gene.
qBK6.1	Os06g0168400	6	RNA polymerase Rpb7, N-terminal domain containing protein.
qBK6.1	Os06g0168500	6	Similar to Syntaxin-like protein (Fragment).
qBK6.1	Os06g0168600	6	Ribonucleotide reductase, Chloroplast biogenesis
qBK6.1	Os06g0168700	6	Similar to Prolin rich protein.
qBK6.1	Os06g0168800	6	Similar to Protein kinase.
qBK6.1	Os06g0169001	6	GOS9 protein.
qBK6.1	Os06g0169600	6	Similar to Beta-tubulin (Fragment).
qBK6.1	Os06g0169800	6	Hypothetical protein.
qBK6.1	Os06g0169900	6	Similar to GOS9 protein.
qBK6.1	Os06g0170000	6	Non-protein coding transcript.
qBK6.1	Os06g0170100	6	Similar to WAK80 - OsWAK receptor-like protein kinase.
qBK6.1	Os06g0170200	6	Conserved hypothetical protein.
qBK6.1	Os06g0170500	6	Similar to RNA-binding protein-like.
qBK6.1	Os06g0170800	6	Similar to H0124B04.16 protein.
qBK6.1	Os06g0170866	6	F-box domain, cyclin-like domain containing protein.
qBK6.1	Os06g0171500	6	Conserved hypothetical protein.
qBK6.1	Os06g0171600	6	Membrane insertion protein, OxaA/YidC domain containing protein.
qBK6.1	Os06g0171700	6	Cdk-activating kinase assembly factor (MAT1) family protein.
qBK6.1	Os06g0171800	6	VRR-NUC domain containing protein.
qBK6.1	Os06g0171900	6	WD40 subfamily protein, Salt stress
qBK6.2	Os06g0195800	6	Similar to DNAJ heat shock N-terminal domain-containing protein.
qBK6.2	Os06g0195900	6	NOG, C-terminal domain containing protein.
qBK6.2	Os06g0196200	6	Conserved hypothetical protein.
qBK6.2	Os06g0196300	6	Similar to Peroxiredoxin Q (Fragment).
qBK6.2	Os06g0196500	6	Conserved hypothetical protein.
qBK6.2	Os06g0196550	6	Hypothetical gene.
qBK6.2	Os06g0196600	6	Beta-ketoacyl-[acyl carrier protein] synthase I, Root development
qBK6.2	Os06g0196700	6	Auxin response factor, Transcription factor, Cytokinin-mediated inhibition of phosphate transport, Phosphate signaling, Auxin and phosphate starvation response
qBK6.2	Os06g0196900	6	Similar to Chaperonin.
qBK6.2	Os06g0197550	6	Similar to Chaperonin.
qBK6.2	Os06g0197575	6	Similar to Chaperonin.
qBK6.2	Os06g0197901	6	Non-protein coding transcript.
qBK6.2	Os06g0198100	6	Similar to H0315A08.1 protein.
qBK6.2	Os06g0198500	6	RmlC-like jelly roll fold domain containing protein.
qBK6.2	Os06g0198600	6	Protein of unknown function DUF985 domain containing protein.
qBK6.2	Os06g0198700	6	CHD5-like protein domain containing protein.
qBK6.2	Os06g0198800	6	Similar to 25.3 kDa vesicle transport protein.
qBK6.2	Os06g0198850	6	Non-protein coding transcript.
qBK6.2	Os06g0198900	6	Tyrosine protein kinase domain containing protein.
qBK6.2	Os06g0199000	6	Similar to Glycine-rich cell wall structural protein 2 precursor.
qBK6.2	Os06g0199050	6	Similar to predicted protein.
qBK6.2	Os06g0199100	6	Helix-turn-helix, AraC type, subdomain 2 domain containing protein.
qBK6.2	Os06g0199200	6	Smr protein/MutS2 C-terminal domain containing protein.
qBK6.2	Os06g0199300	6	Non-protein coding transcript.
qBK6.2	Os06g0199400	6	Conserved hypothetical protein.
qBK6.2	Os06g0199402	6	Similar to predicted protein.
qBK6.2	Os06g0199500	6	Halotolerance protein, Flavin mononucleotide (FMN)-binding protein, Regulation of cell division, Light-regulated growth
qBK6.2	Os06g0199601	6	Non-protein coding transcript.
qBK6.2	Os06g0199700	6	Hypothetical conserved gene.
qBK6.3	Os06g0626766	6	Conserved hypothetical protein.
qBK6.3	Os06g0626950	6	Basic leucine zipper domain containing protein.
qBK6.3	Os06g0627001	6	Conserved hypothetical protein.
qBK6.3	Os06g0627100	6	Conserved hypothetical protein.
qBK6.3	Os06g0627400	6	Conserved hypothetical protein.
qBK6.3	Os06g0627500	6	Leucine-rich repeat, plant specific containing protein.
qBK6.3	Os06g0628032	6	Conserved hypothetical protein.
qBK6.3	Os06g0628150	6	Non-protein coding transcript.
qBK6.3	Os06g0628500	6	Similar to Beta-galactosidase.
qBK6.3	Os06g0629362	6	Conserved hypothetical protein.
qBK6.3	Os06g0629687	6	Hypothetical gene.
qBK6.3	Os06g0630300	6	Protein of unknown function DUF1950 domain containing protein.
qBK6.3	Os06g0630850	6	Conserved hypothetical protein.
qBK6.3	Os06g0631300	6	Conserved hypothetical protein.
qBK6.3	Os06g0631800	6	Conserved hypothetical protein.
qBK6.3	Os06g0632200	6	Similar to tryptophan synthase-related.
qBK6.3	Os06g0632300	6	Similar to Transposon protein.
qBK6.3	Os06g0632400	6	Similar to OSIGBa0115M15.3 protein.
qBK6.3	Os06g0632500	6	Putative B3 domain-containing protein Os06g0632500.
qBK8.1	Os08g0205200	8	Delayed-early response protein/equilibrative nucleoside transporter family protein.
qBK8.1	Os08g0205300	8	SET domain containing protein.
qBK8.1	Os08g0205400	8	Heavy metal transport/detoxification protein domain containing protein.
qBK8.1	Os08g0205500	8	Heavy metal-associated domain, HMA domain containing protein.
qBK8.1	Os08g0205650	8	Hypothetical protein.
qBK8.1	Os08g0205800	8	Hypothetical conserved gene.
qBK8.1	Os08g0205900	8	Similar to Viroid RNA-binding protein (Fragment).
qBK8.1	Os08g0206400	8	Similar to Potassium transporter 18.
qBK8.1	Os08g0206466	8	Hypothetical gene.
qBK8.1	Os08g0206500	8	Similar to HAP5 subunit of HAP complex.
qBK8.1	Os08g0206600	8	AICARFT/IMPCHase bienzyme family protein.
qBK8.1	Os08g0206650	8	Hypothetical protein.
qBK8.1	Os08g0206700	8	DNA-binding, integrase-type domain containing protein.
qBK8.1	Os08g0206800	8	Similar to cDNA clone:001-034-C01, full insert sequence.
qBK8.1	Os08g0206900	8	UTP--glucose-1-phosphate uridylyltransferase family protein.
qBK10.1	Os10g0183000	10	NB-LRR protein, Immune response
qBK10.1	Os10g0183150	10	Hypothetical protein.
qBK10.1	Os10g0183500	10	Conserved hypothetical protein.
qBK10.1	Os10g0183800	10	Similar to F-box domain containing protein.
qBK10.1	Os10g0183900	10	Ribosomal RNA adenine methylase transferase family protein.
qBK10.1	Os10g0184200	10	Protein of unknown function DUF594 family protein.
qBK10.1	Os10g0184250	10	Hypothetical gene.
qBK10.1	Os10g0184300	10	ATPase, V0/A0 complex, 116-kDa subunit family protein.
qBK10.1	Os10g0184432	10	Non-protein coding transcript.
qBK10.1	Os10g0184871	10	Similar to Protein kinase domain containing protein, expressed.
qBK10.1	Os10g0185100	10	Conserved hypothetical protein.
qBK10.1	Os10g0185200	10	Similar to ADL6 (DYNAMIN-LIKE PROTEIN 6).
qBK10.1	Os10g0185400	10	Pectinesterase inhibitor domain containing protein.
qBK10.1	Os10g0186200	10	Pectinesterase inhibitor domain containing protein.
qBK10.1	Os10g0186600	10	Non-protein coding transcript.
qBK10.1	Os10g0186900	10	Conserved hypothetical protein.
qBK10.1	Os10g0187366	10	Conserved hypothetical protein.
qBK10.1	Os10g0187410	10	Non-protein coding transcript.
qBK10.1	Os10g0187454	10	Non-protein coding transcript.
qBK10.1	Os10g0187500	10	Similar to Protein kinase domain containing protein, expressed.
qBK10.2	Os10g0198366	10	Conserved hypothetical protein.
qBK10.3	Os10g0327000	10	Similar to Protein kinase domain containing protein.
qBK10.3	Os10g0327050	10	Hypothetical protein.
qBK10.3	Os10g0327100	10	Non-protein coding transcript.
qBK10.3	Os10g0327201	10	Hypothetical protein.
qBK10.3	Os10g0327300	10	Similar to Phosphatidate cytidylyltransferase (EC 2.7.7.41).
qBK10.3	Os10g0327325	10	Hypothetical protein.
qBK10.3	Os10g0327800	10	Conserved hypothetical protein.
qBK10.3	Os10g0328100	10	Conserved hypothetical protein.
qBK10.3	Os10g0328600	10	Hypothetical protein.
qBK10.3	Os10g0328700	10	Tetratricopeptide-like helical domain containing protein.
qBK10.3	Os10g0329300	10	Similar to Mevalonate kinase (EC 2.7.1.36) (MK).
qBK10.3	Os10g0329400	10	Conserved hypothetical protein.
qBK10.3	Os10g0329900	10	Similar to Protein kinase domain containing protein.
qBK10.3	Os10g0330000	10	Conserved hypothetical protein.
qBK10.3	Os10g0330300	10	Conserved hypothetical protein.
qBK10.3	Os10g0330400	10	Protein of unknown function DUF179 family protein.
qBK11.1	Os11g0593100	11	Protein of unknown function DUF295 family protein.
