# Supplementary material for: Genome-wide association mapping of gene loci affecting disease resistance in the rice-Fusarium fujikuroi pathosystem
Source: Rice (N Y). 2019 Nov 21;12:85. doi: 10.1186/s12284-019-0337-3 (PMC6872702; doi:10.1186/s12284-019-0337-3)
Supplement: Supplementary file 4 — Additional file 4: Table S4. Resistance and susceptibility haplotypes in each rice accession. [file 12284_2019_337_MOESM4_ESM.xlsx]

## Sheet: Table S4
Table S4. Resistance and susceptibility haplotypes in each rice accession
NSFTV_ID	qBK1.4	qBK1.5	qBK1.6	qBK1.7	qBK3.2b		qBK4.1	qBK6.1	qBK6.2	qBK6.3	qBK8.1	qBK10.1	qBK10.2	qBK10.3	qBK11.1	No. of R haplotypes	No. of S haplotypes
NSFTV_4	R-1*a			R-1**					R-1*	R-1**			R-2**			5	0
NSFTV_10							R-1*									1	0
NSFTV_13	R-1*		S-1*	R-1**						R-1**			R-2**			4	1
NSFTV_17	S-1***	R-2*		S-1**			S-1**						S-1***			1	4
NSFTV_18				R-1**									R-2**			2	0
NSFTV_19				R-1**						S-1**			R-2**			2	1
NSFTV_20																0	0
NSFTV_21	R-1*	R-2*		R-1**			S-1**				R-1***		R-1***			5	1
NSFTV_22								S-1**	R-1*		S-1***		S-1***		S-1*	1	4
NSFTV_25								S-1**	R-1*		S-1***					1	2
NSFTV_26								S-1**	R-1*		S-1***					1	2
NSFTV_27									R-1*		S-1***					1	1
NSFTV_29				S-1**									S-1***			0	2
NSFTV_33		R-3*		R-1**						R-1**			R-2**		R-1**	5	0
NSFTV_37								S-1**	R-1*		S-1***					1	2
NSFTV_41													S-1***			0	1
NSFTV_44	R-1*			R-1**						R-1**			R-2**		R-1**	5	0
NSFTV_45													S-1***			0	1
NSFTV_51															S-1*	0	1
NSFTV_59									R-1*		S-1***				S-1*	1	2
NSFTV_60											S-1***				S-1*	0	2
NSFTV_62							R-1*									1	0
NSFTV_64					S-1*		R-1*		R-1*						S-1*	2	2
NSFTV_66	R-1*			S-1**							R-1***					2	1
NSFTV_69									R-1*		S-1***				S-1*	1	2
NSFTV_70						R-1*		S-1**	R-1*		S-1***				S-1*	2	3
NSFTV_74	R-1*	R-2*		R-1**						R-1**	R-1***					5	0
NSFTV_75								S-1**			S-1***		S-1***			0	3
NSFTV_77		S-1***								R-1**			S-1***	S-1**		1	3
NSFTV_79											S-1***				S-1*	0	2
NSFTV_81	R-1*			R-1**						R-1**			R-2**			4	0
NSFTV_83							R-1*								S-1*	1	1
NSFTV_84													S-1***		S-1*	0	2
NSFTV_85				R-1**						R-1**			R-2**			3	0
NSFTV_89									R-1*		S-1***					1	1
NSFTV_90	R-1*	R-2*		R-1**			S-1**		S-1***		R-1***		R-1***			5	2
NSFTV_91					S-1*										S-1*	0	2
NSFTV_92																0	0
NSFTV_94							R-1*									1	0
NSFTV_98								S-1**	R-1*		S-1***		S-1***		S-1*	1	4
NSFTV_99								S-1**	R-1*		S-1***				S-1*	1	3
NSFTV_100											S-1***				S-1*	0	2
NSFTV_101									R-1*							1	0
NSFTV_103							R-1*									1	0
NSFTV_104					S-1*						S-1***					0	2
NSFTV_107								S-1**	R-1*		S-1***					1	2
NSFTV_110		S-1***		S-1**					S-1***	R-1**			S-1***			1	4
NSFTV_113					S-1*											0	1
NSFTV_114													S-1***		S-1*	0	2
NSFTV_116											S-1***					0	1
NSFTV_118																0	0
NSFTV_120									R-1*		S-1***					1	1
NSFTV_121																0	0
NSFTV_126	S-1***			S-1**												0	2
NSFTV_128							R-1*								S-1*	1	1
NSFTV_131	R-1*			R-1**						R-1**						3	0
NSFTV_133						R-1*	S-1**		R-1*		S-1***		S-1***			2	3
NSFTV_137		R-1*		R-1**			S-1**			R-1**	R-1***					4	1
NSFTV_138				S-1**						R-1**			S-1***	S-1**		1	3
NSFTV_139									R-1*		S-1***		S-1***			1	2
NSFTV_140															S-1*	0	1
NSFTV_143							R-1*									1	0
NSFTV_144							R-1*									1	0
NSFTV_145	S-1***	R-1*		S-1**			S-1**		S-1***							1	4
NSFTV_150											S-1***		S-1***			0	2
NSFTV_151							R-1*									1	0
NSFTV_153	R-1*			R-1**						R-1**			R-2**			4	0
NSFTV_154					S-1*						S-1***				S-1*	0	3
NSFTV_156	R-1*	R-1*		R-1**						R-1**						4	0
NSFTV_157																0	0
NSFTV_160													S-1***		S-1*	0	2
NSFTV_161	R-1*	R-2*		R-1**			S-1**			R-1**			S-1***	S-1**		4	3
NSFTV_167								S-1**	R-1*		S-1***		S-1***			1	3
NSFTV_169							S-1**				S-1***					0	2
NSFTV_171				R-1**									S-1***	S-1**		1	2
NSFTV_172		R-1*		R-1**			S-1**		S-1***	R-1**	R-1***		R-1***			5	2
NSFTV_173							R-1*									1	0
NSFTV_174						R-1*					S-1***				S-1*	1	2
NSFTV_178	R-1*	R-1*		R-1**						R-1**			R-2**			5	0
NSFTV_180							R-1*									1	0
NSFTV_182															S-1*	0	1
NSFTV_183									R-1*		S-1***				S-1*	1	2
NSFTV_185											S-1***					0	1
NSFTV_187						R-1*					S-1***				S-1*	1	2
NSFTV_189		R-2*		R-1**			S-1**			R-1**	R-1***					4	1
NSFTV_191													S-1***			0	1
NSFTV_195									R-1*		S-1***					1	1
NSFTV_198								S-1**					S-1***			0	2
NSFTV_199									R-1*		S-1***				S-1*	1	2
NSFTV_200				R-1**						S-1**			R-2**			2	1
NSFTV_202									R-1*		S-1***				S-1*	1	2
NSFTV_205							S-1**						S-1***		S-1*	0	3
NSFTV_208		R-2*		R-1**			S-1**			R-1**	R-1***		R-1***			5	1
NSFTV_209	R-1*			R-1**						R-1**						3	0
NSFTV_211													S-1***		S-1*	0	2
NSFTV_213									R-1*							1	0
NSFTV_215									R-1*		S-1***					1	1
NSFTV_216							R-1*									1	0
NSFTV_217																0	0
NSFTV_218													S-1***			0	1
NSFTV_219											S-1***		S-1***		S-1*	0	3
NSFTV_220																0	0
NSFTV_223									R-1*		S-1***				S-1*	1	2
NSFTV_224											S-1***				S-1*	0	2
NSFTV_226																0	0
NSFTV_227													S-1***			0	1
NSFTV_228	S-1***			R-1**						R-1**			R-2**			3	1
NSFTV_231	R-1*	R-1*		R-1**				R-1***			R-1***		R-1***			6	0
NSFTV_232							R-1*									1	0
NSFTV_233							R-1*									1	0
NSFTV_234	R-1*	R-1*		R-1**			S-1**			R-1**	R-1***					5	1
NSFTV_235		R-1*		R-1**			S-1**		S-1***	R-1**	R-1***		R-1***			5	2
NSFTV_239									R-1*		S-1***					1	1
NSFTV_240									R-1*		S-1***				S-1*	1	2
NSFTV_242									R-1*		S-1***					1	1
NSFTV_243											S-1***					0	1
NSFTV_245																0	0
NSFTV_246	R-1*			R-1**						R-1**						3	0
NSFTV_247					S-1*											0	1
NSFTV_250											S-1***					0	1
NSFTV_251								S-1**	R-1*							1	1
NSFTV_252				S-1**												0	1
NSFTV_255				S-1**						R-1**						1	1
NSFTV_256											S-1***					0	1
NSFTV_257													S-1***			0	1
NSFTV_258													S-1***		S-1*	0	2
NSFTV_259													S-1***			0	1
NSFTV_261				R-1**												1	0
NSFTV_262				R-1**					R-1*	R-1**			R-2**			4	0
NSFTV_263																0	0
NSFTV_264													S-1***		S-1*	0	2
NSFTV_265													S-1***			0	1
NSFTV_267							R-1*									1	0
NSFTV_269	S-1***	R-2*		R-1**			S-1**		R-1*	R-1**			S-1***	S-1**		4	4
NSFTV_270													S-1***		S-1*	0	2
NSFTV_271													S-1***			0	1
NSFTV_272													R-2**		R-1**	2	0
NSFTV_273						R-1*			R-1*						S-1*	2	1
NSFTV_274								S-1**	R-1*						S-1*	1	2
NSFTV_276		S-1***		R-1**					R-1*						R-1**	3	1
NSFTV_277							R-1*						S-1***			1	1
NSFTV_278		R-2*							R-1*		S-1***		S-1***			2	2
NSFTV_279											S-1***				S-1*	0	2
NSFTV_280											S-1***				S-1*	0	2
NSFTV_281													S-1***		S-1*	0	2
NSFTV_283							R-1*									1	0
NSFTV_284	R-1*	R-1*		R-1**			S-1**			R-1**			S-1***	S-1**		4	3
NSFTV_285									R-1*		S-1***					1	1
NSFTV_286															S-1*	0	1
NSFTV_287																0	0
NSFTV_288											S-1***					0	1
NSFTV_289					S-1*										S-1*	0	2
NSFTV_292											S-1***					0	1
NSFTV_293																0	0
NSFTV_296																0	0
NSFTV_297							R-1*						S-1***			1	1
NSFTV_299	R-1*	R-1*		R-1**					S-1***	R-1**	R-1***					5	1
NSFTV_300							S-1**						S-1***		S-1*	0	3
NSFTV_303							R-1*						S-1***			1	1
NSFTV_304	S-1***	R-1*		S-1**										S-1**		1	3
NSFTV_306											S-1***				S-1*	0	2
NSFTV_308									R-1*						S-1*	1	1
NSFTV_309									R-1*		S-1***				S-1*	1	2
NSFTV_310									R-1*				R-1***			2	0
NSFTV_311							R-1*									1	0
NSFTV_313	S-1***	R-2*		R-1**			S-1**			R-1**			S-1***	S-1**		3	4
NSFTV_314				R-1**						R-1**					R-1**	3	0
NSFTV_315				R-1**			S-1**			R-1**			R-2**			3	1
NSFTV_317	R-1*		S-1*	R-1**						R-1**			R-2**		R-1**	5	1
NSFTV_318	R-1*			R-1**						R-1**			R-2**		R-1**	5	0
NSFTV_319	R-1*			R-1**						R-1**			R-2**			4	0
NSFTV_320				R-1**						R-1**			R-2**			3	0
NSFTV_325	R-1*	R-1*		R-1**			S-1**			R-1**						4	1
NSFTV_327	S-1***			R-1**												1	1
NSFTV_330	R-1*			R-1**												2	0
NSFTV_331	R-1*			R-1**												2	0
NSFTV_333							R-1*									1	0
NSFTV_334																0	0
NSFTV_335		S-1***														0	1
NSFTV_336				R-1**						R-1**						2	0
NSFTV_337	R-1*			R-1**												2	0
NSFTV_338							R-1*									1	0
NSFTV_339	R-1*	R-1*		R-1**		S-1*	S-1**		S-1***		R-1***		R-1***			5	3
NSFTV_340		S-1***							S-1***				S-1***			0	3
NSFTV_342											S-1***					0	1
NSFTV_343															S-1*	0	1
NSFTV_344													S-1***			0	1
NSFTV_345			S-1*	R-1**						R-1**	R-2*		R-2**		R-1**	5	1
NSFTV_346				R-1**						R-1**	R-2*		R-2**			4	0
NSFTV_348	R-1*	R-1*		R-1**			S-1**		S-1***	R-1**	R-1***					5	2
NSFTV_350									R-1*							1	0
NSFTV_352								S-1**	R-1*		S-1***					1	2
NSFTV_355																0	0
NSFTV_356	R-1*	R-1*		R-1**			S-1**				R-1***					4	1
NSFTV_359										R-1**			R-2**			2	0
NSFTV_360	R-1*			R-1**												2	0
NSFTV_369	R-1*			R-1**						S-1**	R-2*		R-2**			4	1
NSFTV_375									R-1*		S-1***				S-1*	1	2
NSFTV_376							S-1**								S-1*	0	2
NSFTV_378				R-1**												1	0
NSFTV_379									R-1*							1	0
NSFTV_380																0	0
NSFTV_384								S-1**	R-1*		S-1***				S-1*	1	3
NSFTV_386											S-1***				S-1*	0	2
NSFTV_390		R-2*							R-1*		S-1***		S-1***			2	2
NSFTV_391											S-1***					0	1
NSFTV_394									R-1*						S-1*	1	1
NSFTV_395									R-1*							1	0
NSFTV_397								S-1**	R-1*		S-1***		S-1***			1	3
NSFTV_616	R-1*	R-2*		R-1**						R-1**	R-1***		S-1***	S-1**		5	2
NSFTV_618																0	0
NSFTV_619									R-1*		S-1***				S-1*	1	2
NSFTV_620	S-1***	R-2*		S-1**									S-1***	S-1**		1	4
NSFTV_621								S-1**	R-1*		S-1***					1	2
NSFTV_622							R-1*								S-1*	1	1
NSFTV_624								S-1**	R-1*		S-1***		S-1***			1	3
NSFTV_625						R-1*		S-1**	R-1*		S-1***		S-1***			2	3
NSFTV_626	R-1*	R-2*		R-1**			S-1**			R-1**	R-1***		S-1***	S-1**		5	3
NSFTV_628									R-1*							1	0
NSFTV_629							S-1**				S-1***		S-1***			0	3
NSFTV_630									R-1*		S-1***		S-1***			1	2
NSFTV_633		S-1***								R-1**		S-2*	S-1***			1	3
NSFTV_635								S-1**	R-1*		S-1***		S-1***			1	3
NSFTV_636		R-1*		R-1**			S-1**			R-1**	R-1***					4	1
NSFTV_638								S-1**	R-1*		S-1***					1	2
NSFTV_641		R-2*														1	0
NSFTV_642	R-1*	R-1*		R-1**			S-1**		S-1***	R-1**	R-1***		R-1***			6	2
NSFTV_643	S-1***	R-2*		S-1**									S-1***			1	3
NSFTV_644		R-2*		R-1**			S-1**			R-1**						3	1
NSFTV_647								S-1**	R-1*		S-1***		S-1***			1	3
NSFTV_651	R-1*			R-1**						R-1**			R-2**			4	0
aFor each candidate QTL, the resistance and susceptibility haplotypes are denoted as R-number and S-number, respectively, where different numbers represent different haplotypes.
bThe haplotype identified for disease severity index is shown in the left column and the haplotype identified for colonization rate is shown in the right column.
Asterisks indicate significant difference between the haplotype frequencies in resistant (R) and susceptible (S) classes (*0.01<P<0.05; **0.001<P<0.01; ***P<0.001).
