# Supplementary material for: Genome-wide association mapping of gene loci affecting disease resistance in the rice-Fusarium fujikuroi pathosystem
Source: Rice (N Y). 2019 Nov 21;12:85. doi: 10.1186/s12284-019-0337-3 (PMC6872702; doi:10.1186/s12284-019-0337-3)
Supplement: Supplementary file 5 — Additional file 5: Table S5. Pearson correlation coefficient (r) values for the association between resistance and the total number of non-overlapping resistance (R) or susceptible (S) haplotypes’. [file 12284_2019_337_MOESM5_ESM.xlsx]

## Sheet: Table S5
Table S5. Pearson correlation coefficient (r) values for the association between resistance and the total number of non-overlapping resistance (R) or susceptible (S) haplotypes
Trait	No. of R haplotypes	No. of S haplotypes
Disease severity index	-0.3***	0.29***
Colonization rate	-0.13	0.22***
*0.01<P<0.05; **0.001<P<0.01; ***P<0.001
